# Supplementary material for: The Safety and Toxicity of Phage Therapy: A Review of Animal and Clinical Studies
Source: Viruses. 2021 Jun 29;13(7):1268. doi: 10.3390/v13071268 (PMC8310247; doi:10.3390/v13071268)
Supplement: Supplementary file 1 [file viruses-13-01268-s001.zip]

Archive with 1 entries (1 files):
- viruses-1235692-supplementary.pdf
